# Supplementary material for: Theory of strong coupling between molecules and surface plasmons on a grating
Source: Nanophotonics. 2022 Aug 3;11(16):3695–708. doi: 10.1515/nanoph-2022-0301 (PMC9381138; doi:10.1515/nanoph-2022-0301)
Supplement: Supplementary file 1 — Supplementary Material Details [file j_nanoph-2022-0301_suppl.zip]

Archive with 1 entries (1 files):
- j_nanoph-2022-0301_suppl.bib
