# Supplementary material for: Theory of strong coupling between molecules and surface plasmons on a grating
Source: Nanophotonics. 2022 Aug 3;11(16):3695–708. doi: 10.1515/nanoph-2022-0301 (PMC9381138; doi:10.1515/nanoph-2022-0301)
Supplement: Supplementary file 1 — Supplementary Material Details [file j_nanoph-2022-0301_suppl.zip › j_nanoph-2022-0301_suppl.bib]

@article{Ritchie_PRL_1968_21_1530,
	author = {Ricthie, R. H. and Arakawa, E. T. and Cowan, J. J. and Hamm, R. N.},
	journal = {Physical Review Letters},
	pages = {1530-1533},
	title = {Surface-plasmon resonance effect in grating diffraction},
	volume = {21},
	year = {1968}}


@article{houdre1996vacuum,
  title={Vacuum-field Rabi splitting in the presence of inhomogeneous broadening: Resolution of a homogeneous linewidth in an inhomogeneously broadened system},
  author={Houdr{\'e}, R and Stanley, RP and Ilegems, M},
  journal={Physical Review A},
  volume={53},
  number={4},
  pages={2711},
  year={1996},
  publisher={APS}
}

@article{nevcada2017quantum,
  title={Quantum emitter dipole--dipole interactions in nanoplasmonic systems},
  author={Ne{\v{c}}ada, Marek and Martikainen, Jani-Petri and T{\"o}rm{\"a}, P{\"a}ivi},
  journal={International Journal of Modern Physics B},
  volume={31},
  number={24},
  pages={1740006},
  year={2017},
  publisher={World Scientific}
}

@article{Menghrajani_ACSPhot_2020_7_2448,
	author = {Menghrajani, K. S. and Barnes, W. L.},
	journal = {ACS Photonics},
	number = {9},
	pages = {2448--2459},
	title = {Strong coupling beyond the light-line},
	volume = {7},
	year = {2020}}


@article{iwase2019electromagnetic,
  title={Electromagnetic-field imbalance in surface plasmon polariton and its role in slow propagation and field-matter interaction},
  author={Iwase, Hideo and Baba, Toshihiko},
  journal={JOSA B},
  volume={36},
  number={5},
  pages={1327--1334},
  year={2019},
  publisher={Optical Society of America}
}

@book{harper2000modern,
  title={Modern plastics handbook},
  author={Harper, Charles A},
  year={2000},
  publisher={McGraw-Hill Education}
}

@article{herrera2020molecular,
  title={Molecular polaritons for controlling chemistry with quantum optics},
  author={Herrera, Felipe and Owrutsky, Jeffrey},
  journal={The Journal of chemical physics},
  volume={152},
  number={10},
  pages={100902},
  year={2020},
  publisher={AIP Publishing LLC}
}

@misc{yuen2022polariton,
  title={Polariton chemistry: Molecules in cavities and plasmonic media},
  author={Yuen-Zhou, Joel and Xiong, Wei and Shegai, Timur},
  journal={The Journal of Chemical Physics},
  volume={156},
  number={3},
  pages={030401},
  year={2022},
  publisher={AIP Publishing LLC}
}

@article{ahn2018vibrational,
  title={Vibrational strong coupling controlled by spatial distribution of molecules within the optical cavity},
  author={Ahn, Wonmi and Vurgaftman, Igor and Dunkelberger, Adam D and Owrutsky, Jeffrey C and Simpkins, Blake S},
  journal={ACS Photonics},
  volume={5},
  number={1},
  pages={158--166},
  year={2018},
  publisher={ACS Publications}
}

@article{shalabney2015coherent,
  title={Coherent coupling of molecular resonators with a microcavity mode},
  author={Shalabney, Atef and George, Jino and Hutchison, J a and Pupillo, Guido and Genet, Cyriaque and Ebbesen, Thomas W},
  journal={Nature communications},
  volume={6},
  number={1},
  pages={1--6},
  year={2015},
  publisher={Nature Publishing Group}
}

@article{kloos1968dispersion,
  title={Zur Dispersion der Oberfl{\"A}chenplasmaverluste an reinen und oxydierten Aluminiumoberfl{\"A}chen},
  author={Kloos, T},
  journal={Zeitschrift fur Physik},
  volume={208},
  number={1},
  pages={77--93},
  year={1968}
}

@article{kretschmann1968radiative,
  title={Radiative decay of non radiative surface plasmons excited by light},
  author={Kretschmann, Erwin and Raether, Heinz},
  journal={Zeitschrift f{\"u}r Naturforschung A},
  volume={23},
  number={12},
  pages={2135--2136},
  year={1968},
  publisher={Verlag der Zeitschrift f{\"u}r Naturforschung}
}

@article{skolnick1998strong,
  title={Strong coupling phenomena in quantum microcavity structures},
  author={Skolnick, MS and Fisher, TA and Whittaker, DM},
  journal={Semiconductor Science and Technology},
  volume={13},
  number={7},
  pages={645},
  year={1998},
  publisher={IOP Publishing}
}


@article{houdre1994measurement,
  title={Measurement of cavity-polariton dispersion curve from angle-resolved photoluminescence experiments},
  author={Houdr{\'e}, R and Weisbuch, C and Stanley, RP and Oesterle, U and Pellandini, P and Ilegems, M},
  journal={Physical Review Letters},
  volume={73},
  number={15},
  pages={2043},
  year={1994},
  publisher={APS}
}

@book{kavokin2003cavity,
  title={Cavity polaritons},
  author={Kavokin, Alexey and Malpuech, Guillaume},
  year={2003},
  publisher={Elsevier}
}

@article{gonzalez2013theory,
  title={Theory of strong coupling between quantum emitters and propagating surface plasmons},
  author={Gonz{\'a}lez-Tudela, A and Huidobro, PA and Mart{\'\i}n-Moreno, Luis and Tejedor, C and Garc{\'\i}a-Vidal, FJ},
  journal={Physical review letters},
  volume={110},
  number={12},
  pages={126801},
  year={2013},
  publisher={APS}
}

@book{mcclellan1963tables,
  title={Tables of experimental dipole moments},
  author={McClellan, Aubrey Lester},
  volume={3},
  year={1963},
  publisher={WH Freeman}
}

@article{menghrajani2019hybridization,
  title={Hybridization of multiple vibrational modes via strong coupling using confined light fields},
  author={Menghrajani, Kishan S and Fernandez, Henry A and Nash, Geoffrey R and Barnes, William L},
  journal={Advanced Optical Materials},
  volume={7},
  number={18},
  pages={1900403},
  year={2019},
  publisher={Wiley Online Library}
}


@article{Barnes_PRB_1996_54_6227,
	author = {Barnes, W. L. and Preist, T. W. and Kitson, S. C. and Sambles, J. R.},
	journal = {Physical Review B},
	pages = {6227-6244},
	title = {Physical origin of photonic energy gaps in the propagation of surface plasmons on gratings},
	volume = {54},
	year = {1996}}


@inbook{Burstein_Polaritons_Intro_1974,
	address = {Oxford},
	author = {Burstein, E.},
	chapter = {Introductory Remarks on Polaritons},
	pages = {1-4},
	publisher = {Pergamon},
	title = {Polaritons},
	year = {1974}}


@article{menghrajani2019vibrational,
  title={Vibrational strong coupling with surface plasmons and the presence of surface plasmon stop bands},
  author={Menghrajani, Kishan S and Nash, Geoffrey R and Barnes, William L},
  journal={ACS Photonics},
  volume={6},
  number={8},
  pages={2110--2116},
  year={2019},
  publisher={ACS Publications}
}

@article{wood1902xlii,
  title={XLII. On a remarkable case of uneven distribution of light in a diffraction grating spectrum},
  author={Wood, Robert Williams},
  journal={The London, Edinburgh, and Dublin Philosophical Magazine and Journal of Science},
  volume={4},
  number={21},
  pages={396--402},
  year={1902},
  publisher={Taylor \& Francis}
}

@article{balasubrahmaniyam2021coupling,
  title={Coupling and decoupling of polaritonic states in multimode cavities},
  author={Balasubrahmaniyam, M and Genet, Cyriaque and Schwartz, Tal},
  journal={Physical Review B},
  volume={103},
  number={24},
  pages={L241407},
  year={2021},
  publisher={APS}
}

@article{richter2015maxwell,
  title={Maxwell consideration of polaritonic quasi-particle Hamiltonians in multi-level systems},
  author={Richter, Steffen and Michalsky, Tom and Fricke, Lennart and Sturm, Chris and Franke, Helena and Grundmann, Marius and Schmidt-Grund, R{\"u}diger},
  journal={Applied Physics Letters},
  volume={107},
  number={23},
  pages={231104},
  year={2015},
  publisher={AIP Publishing LLC}
}

@article{memmi2017strong,
  title={Strong coupling between surface plasmon polaritons and molecular vibrations},
  author={Memmi, Hala and Benson, Oliver and Sadofev, Sergey and Kalusniak, Sascha},
  journal={Physical review letters},
  volume={118},
  number={12},
  pages={126802},
  year={2017},
  publisher={APS}
}

@article{torma2014strong,
  title={Strong coupling between surface plasmon polaritons and emitters: a review},
  author={T{\"o}rm{\"a}, P{\"a}ivi and Barnes, William L},
  journal={Reports on Progress in Physics},
  volume={78},
  number={1},
  pages={013901},
  year={2014},
  publisher={IOP Publishing}
}

@article{dintinger2005strong,
  title={Strong coupling between surface plasmon-polaritons and organic molecules in subwavelength hole arrays},
  author={Dintinger, J and Klein, S and Bustos, F and Barnes, William L and Ebbesen, TW},
  journal={Physical Review B},
  volume={71},
  number={3},
  pages={035424},
  year={2005},
  publisher={APS}
}

@article{jiang2011surface,
  title={Surface plasmon enhanced fluorescence of dye molecules on metal grating films},
  author={Jiang, Ying and Wang, Hai-Yu and Wang, Hai and Gao, Bing-Rong and Hao, Ya-wei and Jin, Yu and Chen, Qi-Dai and Sun, Hong-Bo},
  journal={The Journal of Physical Chemistry C},
  volume={115},
  number={25},
  pages={12636--12642},
  year={2011},
  publisher={ACS Publications}
}

@article{wood2017single,
  title={Single-molecule surface plasmon-coupled emission with plasmonic gratings},
  author={Wood, Aaron and Mathai, Cherian J and Gangopadhyay, Keshab and Grant, Sheila and Gangopadhyay, Shubhra},
  journal={ACS omega},
  volume={2},
  number={5},
  pages={2041--2045},
  year={2017},
  publisher={ACS Publications}
}

@article{rivas2008surface,
  title={Surface plasmon polariton-mediated enhancement of the emission of dye molecules on metallic gratings},
  author={Rivas, J G{\'o}mez and Vecchi, G and Giannini, V},
  journal={New Journal of Physics},
  volume={10},
  number={10},
  pages={105007},
  year={2008},
  publisher={IOP Publishing}
}

@article{niu2015image,
  title={Image excitons and plasmon-exciton strong coupling in two-dimensional perovskite semiconductors},
  author={Niu, Wendy and Ibbotson, Lindsey A and Leipold, David and Runge, Erich and Prakash, G Vijaya and Baumberg, Jeremy J},
  journal={Physical Review B},
  volume={91},
  number={16},
  pages={161303},
  year={2015},
  publisher={APS}
}


 @article{manceau_zanotto2013, 
 title={Optical critical coupling into highly confining metal-insulator-metal resonators}, volume={103}, DOI={10.1063/1.4819491}, number={9}, journal={Applied Physics Letters}, author={Manceau, J.-M. and Zanotto, S. and Sagnes, I. and Beaudoin, G. and Colombelli, R.}, year={2013}, pages={091110}} 
